# Supplementary material for: Chemistry of Reduced Graphene Oxide: Implications for the Electrophysical Properties of Segregated Graphene–Polymer Composites
Source: Nanomaterials (Basel). 2024 Oct 16;14(20):1664. doi: 10.3390/nano14201664 (PMC11509990; doi:10.3390/nano14201664)
Supplement: Supplementary file 1 [file nanomaterials-14-01664-s001.zip]

Archive with 1 entries (1 files):
- nanomaterials-3225378-supplementary.pdf
